# Supplementary material for: EnhancerDB: a resource of transcriptional regulation in the context of enhancers
Source: Database (Oxford). 2019 Jan 24;2019:bay141. doi: 10.1093/database/bay141 (PMC6344666; doi:10.1093/database/bay141)
Supplement: Supplementary Data [file bay141_supp.zip]

Archive with 4 entries (4 files):
- Supplementary figure 1.docx
- Supplementary table 3.xlsx
- Supplementary table 2.xlsx
- Supplementary table 1.xlsx
