# Supplementary material for: EnhancerDB: a resource of transcriptional regulation in the context of enhancers
Source: Database (Oxford). 2019 Jan 24;2019:bay141. doi: 10.1093/database/bay141 (PMC6344666; doi:10.1093/database/bay141)
Supplement: Supplementary Data [file bay141_supp.zip › Supplementary table 3.xlsx]

## Sheet: Sheet1
Supplementary table 3. The number of regulatory relationships between TF and other elements of different TF sources.
Data sources	TF-Enhancer	TF-Gene	TF-miRNA
CistromeDB	1521613	106767	154937
GTRD	724297	205759	56950
ENCODE Uniform	672591	139809	74180
UCSC Txn Factor	70224	146815	15536
JASPAR	111309426	326201	3324941
TRANSFAC	50406388	134344	1013014
Total	131054581	1059695	4639558
