# Supplementary material for: EnhancerDB: a resource of transcriptional regulation in the context of enhancers
Source: Database (Oxford). 2019 Jan 24;2019:bay141. doi: 10.1093/database/bay141 (PMC6344666; doi:10.1093/database/bay141)
Supplement: Supplementary Data [file bay141_supp.zip › Supplementary table 2.xlsx]

## Sheet: Sheet1
Supplementary table 2. Details of different tissues/cell lines
Tissue/Cell line of original data	Types of tissue/cell line	Disease types of cancer tissue/cell line	The tissue of cell line originate from	The number of enhancers in this tissue/cell line
A549	Cancer	Lung Carcinoma	Lung	2594
A673	Cancer	Ewing's Sarcoma	Muscle	15674
Adrenal	Normal		Adrenal	1465
Astrocyte	Normal		Astrocyte	24683
Breast	Normal		Breast	2905
Esophagus	Normal		Esophagus	15173
GM12878	Normal	Embryonic Stem Cell	Blood	5754
H1-hESC	Normal		Embryonic Stem Cell Line	1521
H9	Normal		Neural Stem Cells	17104
HCT116	Cancer	Colorectal Carcinoma	Colon	8118
Heart	Normal		Heart	12866
HeLa-S3	Cancer	Adenocarcinoma	Cervix	14705
HepG2	Cancer	Hepatocellular Carcinoma	Liver	11715
K562	Cancer	Chronic Myelogenous Leukemia (Cml)	Bone Marrow	7652
Karpas-422	Cancer	Diffuse large B-cell lymphoma	Blood	11406
Keratinocyte	Normal		Skin	10011
Kidney	Normal		Kidney	1020
Large Intestine	Normal		Large Intestine	17539
Liver	Normal		Liver	2419
Lung	Normal		Lung	3690
MCF-7	Cancer	Adenocarcinoma	Epithelial	16993
MM.1S	Cancer	Immunoglobulin A Lambda Myeloma	Peripheral Blood	15803
Myoblast	Normal		Muscle	12803
Myotube	Normal		Muscle	12654
OCI-LY7	Cancer	Diffuse large B-cell lymphoma	Blood	6861
Osteoblast	Normal		Bone	11784
Ovary	Normal		Ovary	4371
Panc1	Cancer	Epithelioid Carcinoma	Pancreas	5337
Pancreas	Normal		Pancreas	12386
PC-3	Cancer	Adenocarcinoma	Prostate	28446
PC-9	Cancer	Adenocarcinoma	Prostate	19269
Placenta	Normal		Placenta	17531
SK-N-MC	Cancer	Neuroepithelioma	Brain	14319
SK-N-SH	Cancer	Neuroepithelioma	Brain	15995
Spleen	Normal		Spleen	7969
Stomach	Normal		Stomach	6195
T-cell	Normal		Blood	20967
Thymus	Normal		Thymus	9142
Thyroid	Normal		Thyroid	7671
Uterus	Normal		Uterus	8167
RWPE1	Normal		Prostate	18731
