# Supplementary material for: EnhancerDB: a resource of transcriptional regulation in the context of enhancers
Source: Database (Oxford). 2019 Jan 24;2019:bay141. doi: 10.1093/database/bay141 (PMC6344666; doi:10.1093/database/bay141)
Supplement: Supplementary Data [file bay141_supp.zip › Supplementary table 1.xlsx]

## Sheet: Sheet1
Supplementary table 1. Sources of Dnase-seq and histone modification data
Tissue/Cell line	Dnase-seq_peak	Dnase-seq_signal	H3K27ac_peak	H3K27ac_signal	H3K4me1_peak	H3K4me1_signal	H3K4me3_peak	H3K4me3_signal
A549	ENCFF001APF.bigBed	ENCFF000SEI.bigWig	ENCFF415LQP.bigBed	ENCFF153QRX.bigWig	ENCFF793RLW.bigBed	ENCFF063TVJ.bigWig	ENCFF298MXL.bigBed	ENCFF022BYX.bigWig
A673	ENCFF222ZUQ.bigBed	ENCFF891YXC.bigWig	ENCFF316VAJ.bigBed	ENCFF794NZR.bigWig	ENCFF846UVV.bigBed	ENCFF399TWQ.bigWig	ENCFF845GUK.bigBed	ENCFF463CPZ.bigWig
Adrenal	ENCFF623DSD.bigBed	ENCFF600BCZ.bigWig	ENCFF222ROR.bigBed	ENCFF162SNB.bigWig	ENCFF208WTS.bigBed	ENCFF507RBF.bigWig	ENCFF919VPF.bigBed	ENCFF780JOD.bigWig
Astrocyte	ENCFF001BZW.bigBed	ENCFF255LCX.bigWig	ENCFF316JVA.bigBed	ENCFF854VET.bigWig	ENCFF000CHP.bigBed	ENCFF661YJU.bigWig	ENCFF698HUN.bigBed	ENCFF195MSO.bigWig
Breast	ENCFF852DJE.bigBed	ENCFF899ZLS.bigWig	ENCFF515ADO.bigBed	ENCFF865HUX.bigWig	ENCFF323JIX.bigBed	ENCFF759LZH.bigWig	ENCFF987IQW.bigBed	ENCFF233NVI.bigWig
Esophagus	ENCFF001DCG.bigBed	ENCFF001DCI.bigWig	ENCFF319VCL.bigBed	ENCFF320HXP.bigWig	ENCFF242ICM.bigBed	ENCFF323NIN.bigWig	ENCFF920DDE.bigBed	ENCFF479OEN.bigWig
GM12878	ENCFF000SLC.bigBed	ENCFF000SLH.bigWig	ENCFF996FYK.bigBed	ENCFF214YEH.bigWig	ENCFF709VHB.bigBed	ENCFF000ARZ.bigWig	ENCFF058ZSR.bigBed	ENCFF154XCY.bigWig
H1-hESC	ENCFF000SOD.bigBed	ENCFF000SOE.bigWig	ENCFF949WOB.bigBed	ENCFF766NYI.bigWig	ENCFF445FRJ.bigBed	ENCFF000AXC.bigWig	ENCFF604ALV.bigBed	ENCFF268DIA.bigWig
H9	ENCFF245DLW.bigBed	ENCFF000SOU.bigWig	ENCFF913FOK.bigBed	ENCFF574PZJ.bigWig	ENCFF863TFF.bigBed	ENCFF608BLB.bigWig	ENCFF037FHI.bigBed	ENCFF339BUS.bigWig
HCT116	ENCFF001DBW.bigBed	ENCFF578JAG.bigWig	ENCFF944ZHX.bigBed	ENCFF401XSL.bigWig	ENCFF298VLA.bigBed	ENCFF885ZMJ.bigWig	ENCFF336KLU.bigBed	ENCFF176NSX.bigWig
Heart	ENCFF743SJC.bigBed	ENCFF000SPC.bigWig	ENCFF468CWA.bigBed	ENCFF729BAZ.bigWig	ENCFF729AQQ.bigBed	ENCFF805QVY.bigWig	ENCFF035CTO.bigBed	ENCFF988HHC.bigWig
HeLa-S3	ENCFF000SPT.bigBed	ENCFF000SPU.bigWig	ENCFF271BLA.bigBed	ENCFF706HLO.bigWig	ENCFF233LSE.bigBed	ENCFF248OQM.bigWig	ENCFF139PGT.bigBed	ENCFF072NXS.bigWig
HepG2	ENCFF000SQN.bigBed	ENCFF000SQP.bigWig	ENCFF797CWN.bigBed	ENCFF866RVV.bigWig	ENCFF180SIX.bigBed	ENCFF436IHQ.bigWig	ENCFF898TKU.bigBed	ENCFF805RJY.bigWig
K562	ENCFF000SXF.bigBed	ENCFF000SWJ.bigWig	ENCFF484WAK.bigBed	ENCFF110OFN.bigWig	ENCFF188RFA.bigBed	ENCFF012JPC.bigWig	ENCFF714EVA.bigBed	ENCFF285EUA.bigWig
Karpas-422	ENCFF978YZZ.bigBed	ENCFF252XGM.bigWig	ENCFF698OMO.bigBed	ENCFF618INJ.bigWig	ENCFF836AGW.bigBed	ENCFF269MQL.bigWig
keratinocyte	ENCFF000TBQ.bigBed	ENCFF000TBR.bigWig	ENCFF223XJX.bigBed	ENCFF787TUA.bigWig	ENCFF000COA.bigBed	ENCFF599EHC.bigWig	ENCFF875VRC.bigBed	ENCFF019TOW.bigWig
Kidney	ENCFF359GWI.bigBed	ENCFF607ZFS.bigWig	GSM1112806	GSM1112806	ENCFF495YJS.bigBed	ENCFF402OGZ.bigWig	ENCFF244LLU.bigBed	ENCFF651ZYN.bigWig
Large Intestine	ENCFF123QFR.bigBed	ENCFF336HTZ.bigWig	ENCFF525LFL.bigBed	ENCFF017DRJ.bigWig	ENCFF033EMJ.bigBed	ENCFF173FHT.bigWig	ENCFF864UJT.bigBed	ENCFF406PDG.bigWig
Liver	ENCFF906NXU.bigBed	ENCFF315GOQ.bigWig	ENCFF541CSP.bigBed	ENCFF793QBU.bigWig	ENCFF757XGI.bigBed	ENCFF984YDW.bigWig	ENCFF886CVE.bigBed	ENCFF405CQS.bigWig
Lung	ENCFF674NVU.bigBed	ENCFF829ZNN.bigWig	ENCFF863USS.bigBed	ENCFF189MES.bigWig	ENCFF484XSC.bigBed	ENCFF765IRC.bigWig	ENCFF950LAQ.bigBed	ENCFF976UKU.bigWig
MCF-7	ENCFF001DXX.bigBed	ENCFF000SYW.bigWig	ENCFF111ASF.bigBed	ENCFF276WAM.bigWig	ENCFF528OLW.bigBed	ENCFF407HFV.bigWig	ENCFF509KTQ.bigBed	ENCFF312VBM.bigWig
MM.1S	ENCFF148YTY.bigBed	ENCFF705RSO.bigWig	ENCFF750CFY.bigBed	ENCFF284AZM.bigWig	ENCFF154TJP.bigBed	ENCFF328CKK.bigWig	ENCFF387UER.bigBed	ENCFF590OIA.bigWig
Myoblast	ENCFF000SRW.bigBed	ENCFF000SRR.bigWig	ENCFF370HKX.bigBed	ENCFF827OSI.bigWig	ENCFF436QPR.bigBed	ENCFF484WIP.bigWig	ENCFF165HQE.bigBed	ENCFF305VLM.bigWig
Myotube	ENCFF000SSD.bigBed	ENCFF000SSE.bigWig	ENCFF348CQU.bigBed	ENCFF919CDP.bigWig	ENCFF000BPA.bigBed	ENCFF700ZCL.bigWig	ENCFF002YDW.bigBed	ENCFF669RMD.bigWig
OCI-LY7	ENCFF466KFY.bigBed	ENCFF020KCP.bigWig	ENCFF306DHE.bigBed	ENCFF764QRU.bigWig	ENCFF022OLH.bigBed	ENCFF852AQD.bigWig	ENCFF838DFC.bigBed	ENCFF641WTC.bigWig
Osteoblast	ENCFF000TCH.bigBed	ENCFF000TCN.bigWig	ENCFF685TBF.bigBed	ENCFF261BXV.bigWig	ENCFF655AOF.bigBed	ENCFF145KRH.bigWig
Ovary	ENCFF695KOE.bigBed	ENCFF255TDF.bigWig	ENCFF468RBC.bigBed	ENCFF696GPX.bigWig	ENCFF467YQD.bigBed	ENCFF138MPQ.bigWig	ENCFF222CMQ.bigBed	ENCFF443CAX.bigWig
Panc1	ENCFF001EDM.bigBed	ENCFF308EZE.bigWig	ENCFF227USG.bigBed	ENCFF750VPZ.bigWig	ENCFF997BVK.bigBed	ENCFF332TIC.bigWig	ENCFF482SSX.bigBed	ENCFF963BUN.bigWig
Pancreas	ENCFF030KVN.bigBed	ENCFF918CHT.bigWig	ENCFF999HBY.bigBed	ENCFF247AQH.bigWig	ENCFF289OFU.bigBed	ENCFF173NRH.bigWig	ENCFF570YED.bigBed	ENCFF630YYS.bigWig
PC-3	ENCFF210LWX.bigBed	ENCFF564VXD.bigWig	ENCFF044WKK.bigBed	ENCFF940SZQ.bigWig	ENCFF539PGS.bigBed	ENCFF649LAD.bigWig	ENCFF010DLV.bigBed	ENCFF710JYO.bigWig
PC-9	ENCFF235GMI.bigBed	ENCFF064NKN.bigWig	ENCFF735GKU.bigBed	ENCFF670FVV.bigWig			ENCFF547MFY.bigBed	ENCFF310RTE.bigWig
Placenta	ENCFF352LRW.bigBed	ENCFF655AOK.bigWig	ENCFF224FHD.bigBed	ENCFF796PCT.bigWig	ENCFF387TRT.bigBed	ENCFF122NHC.bigWig	ENCFF835IMX.bed.gz	ENCFF757AGY.bigWig
RWPE1	ENCFF000TDU.bigBed	ENCFF000TDV.bigWig	ENCFF347HPA.bigBed	ENCFF648UKZ.bigWig
SK-N-MC	ENCFF001EGH.bigBed	ENCFF167NSG.bigWig	ENCFF043GSZ.bigBed	ENCFF874TEV.bigWig	ENCFF206EIJ.bigBed	ENCFF261QRJ.bigWig	ENCFF001GEB.bigBed	ENCFF001GEE.bigWig
SK-N-SH	ENCFF000TEA.bigBed	ENCFF000TEE.bigWig	ENCFF488KYM.bigBed	ENCFF531FVU.bigWig	ENCFF674IED.bigBed	ENCFF161STE.bigWig	ENCFF418WOI.bigBed	ENCFF996NGW.bigWig
Spleen	ENCFF125DWH.bigBed	ENCFF689GEP.bigWig	ENCFF659KIC.bigBed	ENCFF036NIB.bigWig	ENCFF483UET.bed.gz	ENCFF266CEU.bigWig	ENCFF596GJO.bigBed	ENCFF149FBK.bigWig
Stomach	ENCFF277TUS.bigBed	ENCFF558GXR.bigWig	ENCFF317WQT.bigBed	ENCFF134NHD.bigWig	ENCFF614LRJ.bigBed	ENCFF411ZSD.bigWig	ENCFF642YCS.bigBed	ENCFF309DCR.bigWig
T-cell	ENCFF377LJB.bigBed	ENCFF984HMX.bigWig	ENCFF582LKN.bigBed	ENCFF330PMB.bigWig	ENCFF859AYG.bigBed	ENCFF325QQW.bigWig	ENCFF853QVN.bigBed	ENCFF564FJR.bigWig
Thymus	ENCFF490TKX.bigBed	ENCFF911HII.bigWig	ENCFF707NUQ.bigBed	ENCFF406YQT.bigWig	ENCFF559MCU.bigBed	ENCFF983IGJ.bigWig	ENCFF124BKN.bigBed	ENCFF625VPD.bigWig
Thyroid	ENCFF344BVE.bigBed	ENCFF166WQI.bigWig	ENCFF871BCI.bigBed	ENCFF908ZKL.bigWig	ENCFF440WWM.bigBed	ENCFF263JNG.bigWig	ENCFF390GCN.bigBed	ENCFF480EVR.bigWig
Uterus	ENCFF849DSB.bigBed	ENCFF707TYP.bigWig	ENCFF398KOD.bigBed	ENCFF090IUI.bigWig
